# Supplementary material for: Hydroxysafflor Yellow A Blocks HIF-1α Induction of NOX2 and Protects ZO-1 Protein in Cerebral Microvascular Endothelium
Source: Antioxidants (Basel). 2022 Apr 7;11(4):728. doi: 10.3390/antiox11040728 (PMC9025668; doi:10.3390/antiox11040728)
Supplement: Supplementary file 1 [file antioxidants-11-00728-s001.zip]

Archive with 8 entries (8 files):
- antioxidants-1651848-supplementary.pdf
- Figure S2.tif
- Figure S3.tif
- Figure S4.tif
- Figure S5.tif
- Figure S6.tif
- Figure S7.tif
- Figure S8.tif
